# Supplementary material for: Water Use Efficiency Spatiotemporal Change and Its Driving Analysis on the Mongolian Plateau
Source: Sensors (Basel). 2025 Apr 1;25(7):2214. doi: 10.3390/s25072214 (PMC11991396; doi:10.3390/s25072214)
Supplement: Supplementary file 1 [file sensors-25-02214-s001.zip]

Archive with 1 entries (1 files):
- sensors-3427641-supplementary.pdf
